# Supplementary material for: Functional analysis of a novel de novo SCN2A variant in a patient with seizures refractory to oxcarbazepine
Source: Front Mol Neurosci. 2023 Apr 20;16:1159649. doi: 10.3389/fnmol.2023.1159649 (PMC10158977; doi:10.3389/fnmol.2023.1159649)
Supplement: Supplementary file 1 [file Table_1.XLSX]

## Sheet: Sheet1
2021-08-11	SCN2A site-directed mutation primer design (SnaBI and NheI double restriction enzyme vector, designed primer G>C, 5.5kb divided into three sections
SCN2A-F1 (837bp)	CTTGGCAGTACATCTACGTATTAGTCATCGCTATTAC	62	0.47	37BP
SCN2A-mut-R1 Introduction of mutation	TACTCCACATTGTTTGTCCAGTCTGGAGGG	65	0.5	30bp
SCN2A-mut-F2 Introduction of mutation (2335bp)	GACAAACAATGTGGAGTATACCTTTACAGG	59	0.4	30bp
SCN2A-R2	GAAGGAGTGGAAAAAGTCATGCATGTGCCAG	65	0.48	31bp
SCN2A-F3 (2398bp)	GACTTTTTCCACTCCTTCCTGATCGTGTTC	63	0.47	30bp
SCN2A-R3	TATTAAGAATAGGTGCTAGCAATCCATCCCAGCCAG	66	0.44	36bp
